# Supplementary material for: Temporal Metabolic Reprogramming Reveals Stage-Specific Adaptations in Proso Millet Resistance Against Head Smut
Source: Metabolites. 2026 Apr 16;16(4):266. doi: 10.3390/metabo16040266 (PMC13117656; doi:10.3390/metabo16040266)
Supplement: Supplementary file 1 [file metabolites-16-00266-s001.zip › Table S1..xlsx]

## Sheet: Sheet1
Table S1. qPCR primer sequences.
Primer	Sequence	Tm (℃)
GADPH-F	AGTGACATCAAGCTCAAGG	54
GADPH-R	CAGCCTTGTCCTTGTCAGT	54
Ppi-F	CTTCATCCGCCAGAATCAT	56
Ppi-R	ACCCTGGAGCATGAACTGG	56
