# Supplementary material for: Temporal Metabolic Reprogramming Reveals Stage-Specific Adaptations in Proso Millet Resistance Against Head Smut
Source: Metabolites. 2026 Apr 16;16(4):266. doi: 10.3390/metabo16040266 (PMC13117656; doi:10.3390/metabo16040266)
Supplement: Supplementary file 1 [file metabolites-16-00266-s001.zip › Table S2..xlsx]

## Sheet: Sheet1
Table S2. Annotation information of the 18 DEMs
Metabolite	Metabolite ID	KEGG Pathway ID	KEGG Pathway Description	Subcluster
Citric acid	metab_17764	map00020	Citrate cycle (TCA cycle)	1
Succinic acid	metab_26653	map00020	Citrate cycle (TCA cycle)	1
Fumaric acid	metab_766	map00020	Citrate cycle (TCA cycle)	1
L-Isoleucine	metab_1356	map02010	ABC transporters	1
Spermidine	metab_2234	map02010	ABC transporters	1
Salicylic acid	metab_987	map04075	Plant hormone signal transduction	2
Glutamic Acid	metab_14576	map01240	Biosynthesis of cofactors	3
Riboflavin	metab_2550	map01240	Biosynthesis of cofactors	3
L-Malic acid	metab_14787	map01100	Biosynthesis of secondary metabolites	4
L-Phenylalanine	metab_11191	map00940	Phenylalanine metabolism	5
Phenylethylamine	metab_12719	map00940	Phenylalanine metabolism	5
Phenylacetate	metab_11682	map00940	Phenylalanine metabolism	5
Phenylacetaldehyde	metab_14786	map00940	Phenylalanine metabolism	5
Phenylacetylglycine	metab_15206	map00940	Phenylalanine metabolism	5
p-Coumaric acid	metab_17511	map00360	Phenylpropanoid biosynthesis	5
p-Coumaraldehyde	metab_17713	map00360	Phenylpropanoid biosynthesis	5
Cinnamic acid	metab_16418	map00360	Phenylpropanoid biosynthesis	5
Cinnamaldehyde	metab_17014	map00360	Phenylpropanoid biosynthesis	5
